# Supplementary material for: Diversity of Colletotrichum Species Causing Anthracnose in Chayote in Brazil, with a Description of Two New Species in the C. magnum Complex
Source: J Fungi (Basel). 2024 Dec 9;10(12):847. doi: 10.3390/jof10120847 (PMC11676391; doi:10.3390/jof10120847)
Supplement: Supplementary file 1 [file jof-10-00847-s001.zip]

Archive with 1 entries (1 files):
- jof-3233745-supplementary.pdf
